# Supplementary material for: Enhanced Magnetic Hyperthermia of Magnetoferritin through Synthesis at Elevated Temperature
Source: Int J Mol Sci. 2022 Apr 4;23(7):4012. doi: 10.3390/ijms23074012 (PMC8999155; doi:10.3390/ijms23074012)
Supplement: Supplementary file 1 [file ijms-23-04012-s001.zip]

Archive with 1 entries (1 files):
- ijms-1673380-supplementary.pdf
